# Supplementary material for: Loss of PADI2 and PADI4 ameliorates sepsis-induced acute lung injury by suppressing NLRP3+ macrophages
Source: JCI Insight. 2024 Nov 22;9(22):e181686. doi: 10.1172/jci.insight.181686 (PMC11601939; doi:10.1172/jci.insight.181686)
Supplement: Supporting data values [file jciinsight-9-181686-s212.xlsx]

## Sheet: Fig.1A
Survival time
Time(hours)	WT	DKO
18	1
23	1
28	1
19	1
32	1
26	1
21	1
23	1
27	1
25	1
240		0
240		0
240		0
23		1
37		1
240		0
240		0
27		1
42		1
45		1

## Sheet: Fig.1B
ALI score
WT PA	DKO PA
3	2
3	3
4	1
4	1

## Sheet: Fig.1C
log10CFU/mL(blood)
WT PA	DKO PA
4.5092	2.77815
4.21484	2.30103
5.30103	2.97004
4.82608	2.69897
5.27045	2
log10CFU/mL(BALF)
WT PA	DKO PA
4.69	2.30103
4.95617	2.69897
4.70415	3
4.52634	3.99
5	3.44

## Sheet: Fig.2F
CD11c+F4/80+(%)
WT PA	DKO PA
3.82	4.56
2.55	6.62
1.78	4.66
	6.32
CD11b+Gr1+(%)
WT PA	DKO PA
79.42	89.95
87.42	89.85
82.37	82.16
92.8	91.4
93.71	85.04
91.87	78.56

## Sheet: Fig.5B
Chil3/Gadph(2(-ΔΔCT))
WT PA	DKO PA
0.431172	3.62491
1.6417	6.49166
0.182516	6.1962
0.634071	6.49057
0.608541	1.77752
1.12969	1.29944
0.77193	2.87062
1.29546
Mrc1/Gadph(2(-ΔΔCT))
WT PA	DKO PA
1.22623	1.59275
0.815505	2.10638
1.75518	4.32239
0.83703	0.919473
0.613951	2.60248
0.100642
0.184382

## Sheet: Fig.5C
Relative Ym1 expression
WT PA	DKO PA
0.826876	6.60217
1.17312	6.14708
1	9.62431
0.755366	6.17899
1.24321	7.32455
Relative CD206 expression
WT PA	DKO PA
1.04505	1.35607
0.559625	2.12014
0.314942	0.905706
1	1.27445
0.92299	1.45726
0.4285	2.26364

## Sheet: Fig.5E
BALF TNF-α (pg/ml)
WT sham	DKO sham	WT PA	DKO PA
17.711	20.199	643.163	284.706
18.89	23.796	786.212	196.381
21.3255	22.6455	899.135	206.833
17.9115	14.1365	541.881	276.701
14.1365	15.336	757.387	274.032
BALF CXCL1 (pg/ml)
WT sham	DKO sham	WT PA	DKO PA
29.7715	21.224	3089	1378.48
26.3505	85.319	3161	249.841
17.8225	66.06	3089.3	167.352
26.3355	60.8365	2958	1396.05
24.619	38.349	2625.72	319.367
BALF IL-6 (pg/ml)
WT sham	DKO sham	WT PA	DKO PA
10.441	5.412	1152.09	943.485
17.7805	16.8485	756.813	160.214
12.892	16.554	2000.95	850.389
6.743	10.4335	1345.44	289.981
6.751	7.9825	2590.4	138.589
BALF MIP-1β (pg/ml)
WT sham	DKO sham	WT PA	DKO PA
6.0805	4.83	1139.67	121.256
5.767	9.872	1978.97	585.016
15.0185	8.5985	2114.07	183.365
22.582	13.719	1484.86	133.546
10.839	14.716	3186.57	445.863
Serum TNF-α (pg/ml)
WT sham	DKO sham	WT PA	DKO PA
13	13	175	47
12	26	586	74
9	9	445	109
13	16	416	48
11	13	509	184
8	15
Serum CXCL1 (pg/ml)
WT sham	DKO sham	WT PA	DKO PA
414	1235	22501	8979
542	1201	22502	7892
1078	771	55127.8	4144
918	845	41958.9	4372
1038	755	31446.4	5625
Serum IL-6 (pg/ml)
WT sham	DKO sham	WT PA	DKO PA
0.7295	2.9395	10915.5	1402.32
2.21	7.293	3264.18	1753.57
0.7295	0	12873	1927.74
2.9395	4.42	9357.32	1217.8
0	2.9395	22082.3	1803.5
	5.541
Serum MIP-1β (pg/ml)
WT sham	DKO sham	WT PA	DKO PA
0	0	14096	1281
0	0	15624	3376
0	0	5625	2109
0	0	4425	1948.87
0	0	7217	3023
0	0

## Sheet: Fig.5F
BALF Ym1(ng/ml)
WT sham	DKO sham	WT PA	DKO PA
184.7	111.6	274.4	937.348
136.5	230.2	289	752.439
173.5	174	246.8	822.233
100.6	201.2	369.4	917.929
131.9	240.3	318.7	788.383
BALF TGF-β (pg/ml)
WT sham	DKO sham	WT PA	DKO PA
41	64	205	488.736
48	65	459	550.742
158	89.36	219	587.428
55	92	314	471.082
82	69	239	685
	157
Serum Ym1 (ng/ml)
WT sham	DKO sham	WT PA	DKO PA
59.7	43.5	90.9	504.5
26.6	14.9	156.3	423.4
44.1	25.7	234.3	201.7
42	43.8	141.5	135
28.4	38.3	161.5	252.3
19.1	33.1		332.5
			351.2
Serum TGF-β (pg/ml)
WT sham	DKO sham	WT PA	DKO PA
62745	76759	36601	53368
44832	30023	41804	51002
56268	53094	38806	29082
58944	55481	45113	53656
63112	61155	55209	26689
58707	64943	49186	52578
	53368	29804	66325

## Sheet: Fig.6A
Nlrp3/Gadph(2(-ΔΔCT))
WT sham	DKO sham	WT PA	DKO PA
0.793504	0.8893	3.57039	1.78589
0.930577	1.27376	5.64218	1.61879
1.02543	0.99163	4.63697	1.41617

## Sheet: Fig.6B
Relative NLRP3 expression
WT sham	DKO sham	WT PA	DKO PA
1.2347	0.936938	1.92423	2.41069
0.765299	0.79912	2.76657	1.10032
0.888479	0.909484	4.20967	2.28772
1.04865	0.721296	8.43281	1.68864
0.951347	1.11196	2.52492	1.83869

[truncated: 7 more sheets: Fig.6C, Fig.6D, Fig.6E, Fig.6F, Fig.7A, Fig.7B, Fig.7D]
